# Supplementary material for: Evolutionary escalation in an exceptionally preserved Cambrian biota from the Grand Canyon (Arizona, USA)
Source: Sci Adv. 2025 Jul 23;11(30):eadv6383. doi: 10.1126/sciadv.adv6383 (PMC12285723; doi:10.1126/sciadv.adv6383)
Supplement: Supplementary file 2 — Data S1 [file sciadv.adv6383_data_s1.zip]

Archive with 1 entries (1 files):
- adv6383_data_s1.xlsx
