# Supplementary material for: Evolutionary escalation in an exceptionally preserved Cambrian biota from the Grand Canyon (Arizona, USA)
Source: Sci Adv. 2025 Jul 23;11(30):eadv6383. doi: 10.1126/sciadv.adv6383 (PMC12285723; doi:10.1126/sciadv.adv6383)
Supplement: Supplementary file 2 — Data S1 [file sciadv.adv6383_data_s1.zip › adv6383_data_s1.xlsx]

## Sheet: SCFs
Slide number	Type 1 teeth - proximalmost, filamentous (isolated)	Type 1 teeth (articulated)	Type 2 teeth - filementous, recursively branching (isolated)	Type 2 teeth (articulated)	Pectinate scalids	Type 3 teeth - transitional (isolated)	Type 3 teeth (articulated)	Type 4 teeth - denticulate (isolated)	Type 4 teeth (articulated)	Pharyngeal tracts with multiple tooth types	Introvert hooks	Coniform scalids	Radulae	Crustacean molars (left)	Crustacean molars (right)	Crustacean sternal elements	Crustacean lips	Coplanar plumose armatures	Pappose/papposerrate arrays	Saw-toothed arrays	Acritarchs	Elongate cuticular fragments	Unidentified fragments	Filaments
GC98-02													3								8		9	3
GM23-120-5													1								3		4
GM23-120-5 -1																					2		2
GM23-140L-1	3	2	6			5		8	2							1			1		3		4
GM23-140L-37													1
GM23-140L-38	2	4	7	3		4	3	4	2							2			2		4		5
GM23-140L-39	1	1	2		1	2		2			1					1			1		1	1
GM23-140L-2	2	1	2	1		2	2	5	2	1						4			4		3	2	5
GM23-140L-3	4	6	5	8		6	3	5	3	1	1	1		1		1			3		4		2
GM23-140L-4		4	1	4			2	1	1	1						2		1	6
GM23-140L-5	3	1	6	1		5	2	3	1							3			2		1	1	6
GM23-140L-6	3	2	3			3		3								1			1		5	2	5
GM23-140L-7	1	5	12	12		9	3	10							1	3		1	4		2		7
GM23-140L-8																							1
GM23-140L-9	1	4	5	1		7	5	6		1					1								6
GM23-140L-10	2	5	2	1		2	1	3			1	1									2		3
GM23-140L-11		8		3		9	5	5		1			1	2		8		5a	2		3	1	4
GM23-140L-34b	1	2	1	1		2	1	5			1	1				3					2	2	4
GM23-140L-40		2	2	2		1		3					1			4			1		4		3
GM23-140L-29	2	5	3	3		4	2	3	3		3			1	1*	6		1			3	1	6
GM23-140L-31		4		3		2		4			1					1			1		3		2
GM23-140L-27								2			2	1				3		1	2				3
GM23-140L-23	1	13	2	2		1	4	11	1	1	2	2				3			2		6	1	20
GM23-140L-21	2	4	1	1		5	1	2	1	1						3		1			8	1	10
GM23-140L-22	1		1	3				2		1					1	4					3		8
GM23-140L-26	1	4		7			3	2	5		3	3		1				1				1	5
GM23-140L-24		6		2		4	3	4	2		2	2				7		1			4	2	9
GM23-140L-30		2	2			4	6	4	2		3	3				5			1		8		18	2
GM23-140L-34				1				2							1	1			1				1
GM23-140L-12	3	8	1	8		3	1	9	3			1	1			5		5	3				6	1
GM23-140L-13		7	9	4		4		3	1		1	1	1			2			2			2	4
GM23-140L-14b	1	6	2	13		1	2		6	1	2	1	2	1		7							7
GM23-140L-14		3	7	6	1	5		1			1		1		1	5			1		1	1	7
GM23-140L-15		4		4		2	2	3	2							3					1		4
GM23-140L-16	1	4	7	9		2	1	9								4		1	2		3		7	3
GM23-140L-17		7		14		4	5	5	4		3	2				2					3	1	7
GM23-140L-18		6	1	10		3	9	1	5	2	1	1		1		4		1			2	2	4
GM23-140L-19	1	5	3	11		3	3	6	8		1	1				4		2	2		2		12
GM23-140L-20	1	6		4		2	2	1	4	1	2	1				1				1	2	1	8
GM23-140L-31		1		4		2	1	3								1					1		4	1
GM23-140L-36	1	8		6		2	6	7	3		1	1				3		1			3	1	4
GM23-140L-23		5			1			1	1							1					2		8
GM23-140L-33				1				4			2	2				3		1	8				7
GM23-140L-41	1	2	1	7		2	4	1	4	4						2					1		3
GM23-140L-42			1	2			2	1	1	10	1		1				1						1
GM23-120-SEM-1													1
GM23-140-SEM-1		1	2				1		1
GM23-140-SEM-2			1	1					1							2			1
	39	158	98	163	3	112	85	154	69	26	35	25	14	7	5	115	1	18	53	1	103	23	245	10
																							Grand total (overall number of specimens)	1562
																							Total number of elements (Kraytdraco)	967
																							Total number of elements (Crustaceans)	200
																							Total number of elements (Radulae)	11
																							Total number of partly articulated elements (including setal arrays)	573
																							Total number of elements (Acritarchs)	95
																							Sum of identifiable metazoan SCFs:	1109

## Sheet: Slides and figures
Figure	Slides and England Finder coordinates
2A-D	GM23-140L-9-p37
2E	GM23-140L-26-p58
2F	GM23-140L-35-a34
2G	GM23-140L-1-h31
2H-I	GM23-140L-27-v53
2J	GM23-140L-1-m41
2K-L	GM23-140L-2-d33
2M	GM23-140L-24-w23
2N-O	GM23-140L-42-q46
2P	GM23-140L-11-x54
2Q	GM23-140L-42-f46
2R	GM23-140L-1-o43
2S	GM23-140L-13-h16
2T	GM23-140L-36-l29
2U	GM23-140L-7-o32
3A-C	GM23-140L-41-t36
3D	GM23-140L-18-f30
3E-F	GM23-140L-18-o55
3G-H	GM23-140L-20-x21
3I	GM23-140L-42-l31
3J-K	GM23-140L-2-e33
3L-N	GM23-140L-21-o48
3O-P	GM23-140L-30-22
3Q-R	GM23-140L-19-k42
4A	GM23-140L-29-g34
4B-C	GM23-140L-14-p54
4D	GM23-140L-33-o41
4E	GM23-140L-28-p30
4F-H	GM23-140L-42-f46
4I-J	GM23-140L-42-w47
4K-L	GM23-140L-36-x45
4M	GM23-140L-32-c32
4N-O	GM23-140L-14-q24
4P	GM23-140L-4-u31
5A-B	GM23-140L-26-v43
5C-D	GM23-140L-3-g43
5E-F	GM23-140L-g55
5G-I	GM23 -140l-34- n30
5J-K	GM23-140L-10-f32
5L	GM23-140L-18-p33
6A	GM23-140L-1-g52
6B-D	GM23-140L-30-s39
6E-F	GM23-140L-d23
6G-H	GM23-140L-4-n31
6I	GM23-140L-42-s41
6J-K	GM23-140L-20-k46
7A-C	GM23-140L-2-r55
7D	GM23-140L-4-f30
7E-F	GM23-140L-20-j54
7G	GM23-140L-11- w52
7H-I	GM23-140L-24-o22
7J	GM23-140l-t43
7K-L	GM23-140L-33-x27
7M	GM23-140L-41-t49
7N	GM23-140L-33-k45
7O	GM23-140L-35-l39
7P-Q	GM23-140L-20-L54
8A	GM23-140L-10-r55
8B	GM23-140L-1-k39
8C	GM23-140L-14-t24
8D-E	GM23-140l-42-m43
8F-G	GM23-140L-13-l18
8H	GM23-140L-14-l33
8I-K	GM23-140L-11-f24
8L-M	GM23-120-SEM-1
S2A	GC98-02-o44
S2B	GC98-02-k35
S2C	GC98-02-r45A
S2D	GC98-02-r45B
S2E	GC98-02-m50
S2F	GC98-02-k48
S3A	GM23-20-m50
S3B	GM23-140L-o25
S3C	GM23-140l-33-k40
S3D	GM23-140L-33-c42
S3E	GM23-140L-19-g30
S3F	GM23-140L-1-k42
S3G	GM23-140L-16-r28
S3H-I	GM23-140l-16-l35
S3J	GM23-140l-30 d36
S3K	GM23-140L-23-g40
S3L	GM23-140L-21-z23
S3M	GM23-140L-21-j40
S3N-O	GM23-140L-20-k35
S4A-C	GM23-140L-20-o38
S4D	GM23-140L-20-k41
S4E	GM23-140L-14-o36
S4F	GM23-140L-18-h22
S4G	GM23-140L-18-z35
S4H	GM23-140L-19-w53
S4I	GM23-140L-11-s27
S4J	GM23-140L-20-x28
S4K-M	GM23-140L-11-j47
S4N	GM23-140L-20-x20
S4O	GM23-140L-14-m42
S5A	GM23-140L-4-n41
S5B	GM23-140L-32-t46
S5C	GM23-140L-10-d40
S5D	GM23-140L-14-k57
S5E	GM23-140L-33-x21
S5F	GM23-140L-1-g49
S5G	GM23-140L-1-j36
S5H	GM23-140L-11-w38
S5I	GM23-140L-1-d26
S5J	GM23-140L-1-H51
S5K	GM23-140L-29-c42
S5L	GM23-140L-33-k36
S6A-C	GM23-140-SEM-1A
S6D-E	GM23-140-SEM-1A
S6F-I	GM23-140-SEM-1B
S6J-K	GM23-140-SEM-1C
S7A	GM23-140L-39-u45
S7B	GM23-140L-23-y38
S7C-D	GM23-140L-14-v22
S7E	GM23-140L-17-h43
S7F	GM23-140L-32-g35
S7G	GM23-140L-36-v57
S7H	GM23-140L-1-t37
S7I-J	GM23-140L-9-e29
S7K-L	GM23-140L-25-f48
S7M-N	GM23-140L-33-K36
S8A	GM23-140L-3-r53
S8B	GM23- 140l-11-j47
S8C	GM23-140L-4-n44
S8D	GM23-22-r53
S8E	GM23-18-t38
S8F-G	GM23-18-o61
S8H-J	GM23-140L-2-d31
S8K	GM23-26-f55
S9A	GM23-140L-29-g30
S9B-C	GM23-140L-11-v34
S9D	GM23-140L-22-q42
S9E-F	GM23-140L-7-d45
S9G-H	GM23-140L-29-m28
S9I-J	GM23-140L-27-w31
S9K	GM23-140L-13-f32
S9L	GM23-140L-35-l35
S9M-N	GM23-140L-11-q24
S9O	GM23-140L-34–n57
S9P	GM23-140L-21-e32
S9Q	GM23-140L-12-m41
S10A-B	GM23 -140l -12-o52
S10C-D	GM23-140L-11-c53
S10E	GM23-140L-11-k24
S10F	GM23 -140L-13-e24
S10G-H	GM23-140L-25-h28
S10I	GM23-140L-35-b31
S10J	GM23-140L-11-h32
S10K	GM23-140L-11-g35
S10L	GM23-140L-35-u56
S10M-N	GM23-140L-35-k35
S10O	GM23-140L-27-o33
S10P	GM23-140L-1-h32

## Sheet: Catalog and Accession numbers
	Slide numbers	Catalog #	Accession #
	GC98-02	126213	GRCA-6125
	GM23-120-5	126214	GRCA-6125
	GM23-120-5 -1	126215	GRCA-6125
	GM23-140L-1	126216	GRCA-6125
	GM23-140L-37	126217	GRCA-6125
	GM23-140L-38	126218	GRCA-6125
	GM23-140L-39	126219	GRCA-6125
	GM23-140L-2	126220	GRCA-6125
	GM23-140L-3	126221	GRCA-6125
	GM23-140L-4	126222	GRCA-6125
	GM23-140L-5	126223	GRCA-6125
	GM23-140L-6	126224	GRCA-6125
	GM23-140L-7	126225	GRCA-6125
	GM23-140L-8	126226	GRCA-6125
	GM23-140L-9	126227	GRCA-6125
	GM23-140L-10	126228	GRCA-6125
	GM23-140L-11	126229	GRCA-6125
	GM23-140L-34b	126230	GRCA-6125
	GM23-140L-40	126231	GRCA-6125
	GM23-140L-29	126232	GRCA-6125
	GM23-140L-31	126233	GRCA-6125
	GM23-140L-27	126234	GRCA-6125
	GM23-140L-23	126235	GRCA-6125
	GM23-140L-21	126236	GRCA-6125
	GM23-140L-22	126237	GRCA-6125
	GM23-140L-26	126238	GRCA-6125
	GM23-140L-24	126239	GRCA-6125
	GM23-140L-30	126240	GRCA-6125
	GM23-140L-34	126241	GRCA-6125
	GM23-140L-12	126242	GRCA-6125
	GM23-140L-13	126243	GRCA-6125
	GM23-140L-14b	126244	GRCA-6125
	GM23-140L-14	126245	GRCA-6125
	GM23-140L-15	126246	GRCA-6125
	GM23-140L-16	126247	GRCA-6125
	GM23-140L-17	126248	GRCA-6125
	GM23-140L-18	126249	GRCA-6125
	GM23-140L-19	126250	GRCA-6125
	GM23-140L-20	126251	GRCA-6125
	GM23-140L-31	126252	GRCA-6125
	GM23-140L-36	126253	GRCA-6125
	GM23-140L-23	126254	GRCA-6125
	GM23-140L-33	126255	GRCA-6125
	GM23-140L-41	126256	GRCA-6125
	GM23-140L-42	126257	GRCA-6125
	GM23-120-SEM-1	126258	GRCA-6125
	GM23-140-SEM-1	126259	GRCA-6125
	GM23-140-SEM-2	126260	GRCA-6125
Figure number	Figure letters
2	A-D	126261	GRCA-6125
	E	126262	GRCA-6125
	F	126263	GRCA-6125
	G	126264	GRCA-6125
	H-I	126265	GRCA-6125
	I	126266	GRCA-6125
	J	126267	GRCA-6125
	K-L	126268	GRCA-6125
	M	126269	GRCA-6125
	N-O	126270	GRCA-6125
	P	126271	GRCA-6125
	Q	126272	GRCA-6125
	R	126273	GRCA-6125
	S	126274	GRCA-6125
	T	126275	GRCA-6125
	U	126276	GRCA-6125
3	A-C	126277	GRCA-6125
	D	126278	GRCA-6125
	E-F	126279	GRCA-6125
	G-H	126280	GRCA-6125
	I	126281	GRCA-6125
	J-K	126282	GRCA-6125
	L-N	126283	GRCA-6125
	O-P	126284	GRCA-6125
	Q-R	126285	GRCA-6125
4	A	126286	GRCA-6125
	B-C	126287	GRCA-6125
	D	126288	GRCA-6125
	E	126289	GRCA-6125
	F-H	126290	GRCA-6125
	I-J	126291	GRCA-6125
	K-L	126292	GRCA-6125
	M	126293	GRCA-6125
	N-O	126294	GRCA-6125
	P	126295	GRCA-6125
5	A-B	126296	GRCA-6125
	C-D	126297	GRCA-6125
	E-F	126298	GRCA-6125
	G-I	126299	GRCA-6125
	J-K	126300	GRCA-6125
	L	126301	GRCA-6125
6	A	126302	GRCA-6125
	B-D	126303	GRCA-6125
	E-F	126304	GRCA-6125
	G-H	126305	GRCA-6125
	I	126306	GRCA-6125
	J-K	126307	GRCA-6125
7	A-C	126308	GRCA-6125
	D	126309	GRCA-6125
	E-F	126310	GRCA-6125
	G	126311	GRCA-6125
	H-I	126312	GRCA-6125
	J	126313	GRCA-6125
	K-L	126314	GRCA-6125
	M	126315	GRCA-6125
	N	126316	GRCA-6125
	O	126317	GRCA-6125
	P-Q	126318	GRCA-6125
8	A	126319	GRCA-6125
	B	126320	GRCA-6125
	C	126321	GRCA-6125
	D-E	126322	GRCA-6125
	F-G	126323	GRCA-6125
	H	126324	GRCA-6125
	I-K	126325	GRCA-6125
	L-M	126326	GRCA-6125
S2	A	126327	GRCA-6125
	B	126328	GRCA-6125
	C	126329	GRCA-6125
	D	126330	GRCA-6125
	E	126331	GRCA-6125
	F	126332	GRCA-6125
S3	A	126333	GRCA-6125
	B	126334	GRCA-6125
	C	126335	GRCA-6125
	D	126336	GRCA-6125
	E	126337	GRCA-6125
	F	126338	GRCA-6125
	G	126339	GRCA-6125
	H-I	126340	GRCA-6125
	J	126341	GRCA-6125
	K-L	126342	GRCA-6125
	L	126343	GRCA-6125
	M	126344	GRCA-6125
	N-O	126345	GRCA-6125
S4	A-C	126346	GRCA-6125
	D	126347	GRCA-6125
	E	126348	GRCA-6125
	F	126349	GRCA-6125
	G	126350	GRCA-6125
	H	126351	GRCA-6125
	I	126352	GRCA-6125
	J	126353	GRCA-6125
	K-M	126354	GRCA-6125
	N	126355	GRCA-6125
	O	126356	GRCA-6125
S5	A	126357	GRCA-6125
	B	126358	GRCA-6125
	C	126359	GRCA-6125
	D	126360	GRCA-6125
	E	126361	GRCA-6125
	F	126362	GRCA-6125
	G	126363	GRCA-6125
	H	126364	GRCA-6125
	I	126365	GRCA-6125
	J	126366	GRCA-6125
	K	126367	GRCA-6125
S6	A-C	126368	GRCA-6125
	D-E	126369	GRCA-6125
	F-I	126370	GRCA-6125
	J-L	126371	GRCA-6125
S7	A	126372	GRCA-6125
	B	126373	GRCA-6125
	C-D	126374	GRCA-6125
	E	126375	GRCA-6125
	F	126376	GRCA-6125
	G	126377	GRCA-6125
	H	126378	GRCA-6125
	I-J	126379	GRCA-6125
	K-L	126380	GRCA-6125
	M-N	126381	GRCA-6125
S8	A	126382	GRCA-6125
	B	126383	GRCA-6125
	C	126384	GRCA-6125
	D	126385	GRCA-6125
	E	126386	GRCA-6125
	F-G	126387	GRCA-6125
	H-J	126388	GRCA-6125
	K	126389	GRCA-6125
S9	A	126390	GRCA-6125
	B-C	126391	GRCA-6125
	D	126392	GRCA-6125
	E-F	126393	GRCA-6125
	G-H	126394	GRCA-6125
	I-J	126395	GRCA-6125
	K	126396	GRCA-6125
	L	126397	GRCA-6125
	M-N	126398	GRCA-6125
	O	126399	GRCA-6125
	P	126400	GRCA-6125
	Q	126401	GRCA-6125
S10	A-B	126402	GRCA-6125
	C-D	126403	GRCA-6125
	E	126404	GRCA-6125
	F	126405	GRCA-6125
	G-H	126406	GRCA-6125
	I	126407	GRCA-6125
	J	126408	GRCA-6125
	K	126409	GRCA-6125
	L	126410	GRCA-6125
	M-N	126411	GRCA-6125
	O	126412	GRCA-6125
	P	126413	GRCA-6125
